# Supplementary material for: Mechanism underlying delayed rectifying in human voltage-mediated activation Eag2 channel
Source: Nat Commun. 2023 Mar 16;14:1470. doi: 10.1038/s41467-023-37204-6 (PMC10020445; doi:10.1038/s41467-023-37204-6)
Supplement: Supplementary file 6 — Source Data [file 41467_2023_37204_MOESM6_ESM.xlsx]

## Sheet: Supplementary Figure 1b
		Uncropped gel for Supplementary Figure 1b
